# Supplementary material for: Author Correction: Digital AVATAR therapy for distressing voices in psychosis: the phase 2/3 AVATAR2 trial
Source: Nat Med. 2026 Jun 30;32(7):2689. doi: 10.1038/s41591-026-04540-1 (PMC13375539; doi:10.1038/s41591-026-04540-1)
Supplement: Supplementary file 1 — Original and revised Table 2, Extended Data Table 1 [file 41591_2026_4540_MOESM1_ESM.xlsx]

## Sheet: Table 2 original
Submitted Table 2
Outcome	N	Time	Comparison	Effect	SE	P value	96.5% CI		ES
PRIMARY OUTCOME
Voice related distress
PSYRATS-AH-Distress	314	16	TAU vs AV-BRF	-1.05	0.5	0.035	-2.11	0	0.38
			TAU vs AV-EXT	-1.6	0.729	0.029	-3.133	-0.058	0.58
		28	TAU vs AV-BRF	-0.62	0.615	0.316	-1.912	0.679	0.22
			TAU vs AV-EXT	-1.06	0.779	0.175	-2.7	0.586	0.38
KEY SECONDARY OUTCOMES
Voice Frequency
PSYRATS-AH-Frequency	314	16	TAU vs AV-BRF	-0.5	0.244	0.042	-1.012	0.018	0.24
			TAU vs AV-EXT	-0.62	0.246	0.011	-1.14	-0.104	0.3
		28	TAU vs AV-BRF	-0.65	0.323	0.044	-1.331	0.03	0.32
			TAU vs AV-EXT	-0.89	0.3	0.003	-1.525	-0.258	0.43
Voice Severity
PSYRATS-AH-Total	314	16	TAU vs AV-BRF	-2.04	0.853	0.017	-3.836	-0.239	0.45
			TAU vs AV-EXT	-2.32	0.894	0.009	-4.208	-0.438	0.52
		28	TAU vs AV-BRF	-1.61	1.256	0.199	-4.26	1.036	0.36
			TAU vs AV-EXT	-1.87	1.138	0.1	-4.274	0.526	0.42
OTHER SECONDARY OUTCOMES
Other voice-specific measures
BAVQ
Omnipotence	298	16	TAU vs AV-BRF	0.64	0.455	0.162	-0.324	1.595	0.18
			TAU vs AV-EXT	0.73	0.652	0.266	-0.649	2.101	0.2
		28	TAU vs AV-BRF	0.83	0.399	0.038	-0.014	1.668	0.23
			TAU vs AV-EXT	1.29	0.589	0.028	0.053	2.536	0.36
Malevolence	298	16	TAU vs AV-BRF	0.44	0.469	0.352	-0.552	1.426	0.1
			TAU vs AV-EXT	0.38	0.571	0.507	-0.826	1.584	0.09
		28	TAU vs AV-BRF	-0.14	0.48	0.772	-1.151	0.873	0.03
			TAU vs AV-EXT	0.26	0.711	0.712	-1.236	1.76	0.06
Benevolence	298	16	TAU vs AV-BRF	0.11	0.367	0.767	-0.665	0.882	0.03
			TAU vs AV-EXT	0.52	0.417	0.212	-0.359	1.402	0.13
		28	TAU vs AV-BRF	0	0.435	0.993	-0.921	0.913	0
			TAU vs AV-EXT	0.67	0.505	0.186	-0.397	1.731	0.17
Total	298	16	TAU vs AV-BRF	3.05	1.548	0.049	-0.214	6.313	0.26
			TAU vs AV-EXT	3	1.248	0.016	0.372	5.634	0.26
		28	TAU vs AV-BRF	1.71	1.641	0.296	-1.747	5.175	0.15
			TAU vs AV-EXT	3.01	1.819	0.098	-0.824	6.846	0.26
VAAS
Acceptance	297	16	TAU vs AV-BRF	3.41	0.815	0	1.688	5.125	0.49
			TAU vs AV-EXT	3.88	1.048	0	1.672	6.089	0.56
		28	TAU vs AV-BRF	2.84	0.813	0	1.126	4.555	0.41
			TAU vs AV-EXT	3.98	1.196	0.001	1.458	6.5	0.58
Action	297	16	TAU vs AV-BRF	1.98	0.813	0.015	0.262	3.689	0.22
			TAU vs AV-EXT	3.26	0.974	0.001	1.205	5.313	0.36
		28	TAU vs AV-BRF	2.25	0.924	0.015	0.297	4.194	0.25
			TAU vs AV-EXT	2.83	1.042	0.007	0.635	5.027	0.31
Full scale	297	16	TAU vs AV-BRF	5.51	1.406	0	2.55	8.477	0.39
			TAU vs AV-EXT	7.17	1.776	0	3.42	10.91	0.51
		28	TAU vs AV-BRF	5.12	1.462	0	2.039	8.204	0.36
			TAU vs AV-EXT	6.83	1.989	0.001	2.634	11.022	0.48
Voice Power Differential Scale	298	16	TAU vs AV-BRF	-0.35	0.16	0.03	-0.686	-0.01	0.28
			TAU vs AV-EXT	-0.36	0.144	0.013	-0.659	-0.053	0.29
		28	TAU vs AV-BRF	-0.17	0.136	0.205	-0.46	0.115	0.14
			TAU vs AV-EXT	-0.31	0.137	0.022	-0.601	-0.026	0.25
Hallucinations Remission Score	314	16	TAU vs AV-BRF	-0.11	0.094	0.233	-0.311	0.086	0.22
			TAU vs AV-EXT	-0.21	0.108	0.05	-0.439	0.016	0.41
		28	TAU vs AV-BRF	-0.02	0.157	0.894	-0.351	0.31	0.04
			TAU vs AV-EXT	-0.06	0.127	0.654	-0.324	0.21	0.11
Distressing Persecutory Beliefs
(Delusions)
PSYRATS Delusions	279	16	TAU vs AV-BRF	-1.85	0.776	0.017	-3.49	-0.216	0.37
			TAU vs AV-EXT	-2.86	1.22	0.019	-5.433	-0.289	0.57
		28	TAU vs AV-BRF	-1.24	0.78	0.111	-2.89	0.401	0.25
			TAU vs AV-EXT	-3.41	1.448	0.019	-6.459	-0.355	0.68
Well-being and recovery
WEMWBS	291	16	TAU vs AV-BRF	2.19	0.949	0.021	0.185	4.186	0.2
			TAU vs AV-EXT	6.83	2.028	0.001	2.555	11.107	0.63
		28	TAU vs AV-BRF	2.03	1.084	0.061	-0.251	4.321	0.19
			TAU vs AV-EXT	5.1	2.28	0.025	0.294	9.909	0.47
CHOICE	291	16	TAU vs AV-BRF	7.39	2.529	0.003	2.061	12.723	0.33
			TAU vs AV-EXT	9.44	2.26	0	4.673	14.204	0.42
		28	TAU vs AV-BRF	5.67	2.404	0.018	0.598	10.737	0.25
			TAU vs AV-EXT	6.4	2.473	0.01	1.181	11.61	0.29
Mood, Anxiety, trauma
DASS
Anxiety	293	16	TAU vs AV-BRF	-4.5	0.953	0	-6.512	-2.495	0.44
			TAU vs AV-EXT	-4.07	0.856	0	-5.879	-2.269	0.4
		28	TAU vs AV-BRF	-3.26	0.936	0	-5.232	-1.287	0.32
			TAU vs AV-EXT	-2.07	1.268	0.103	-4.74	0.605	0.2
Depression	293	16	TAU vs AV-BRF	-3.76	1.111	0.001	-6.102	-1.416	0.33
			TAU vs AV-EXT	-4.19	1.252	0.001	-6.829	-1.548	0.37
		28	TAU vs AV-BRF	-2.66	1.168	0.023	-5.122	-0.196	0.24
			TAU vs AV-EXT	-1.9	1.505	0.207	-5.073	1.274	0.17
Stress	293	16	TAU vs AV-BRF	-3.97	1.004	0	-6.083	-1.848	0.39
			TAU vs AV-EXT	-3.57	1.239	0.004	-6.187	-0.962	0.35
		28	TAU vs AV-BRF	-3.57	0.965	0	-5.606	-1.536	0.35
			TAU vs AV-EXT	-1.75	1.36	0.198	-4.616	1.118	0.17
BDI	291	16	TAU vs AV-BRF	-2.06	1.517	0.174	-5.261	1.137	0.14
			TAU vs AV-EXT	-3.52	1.665	0.035	-7.026	-0.005	0.24
		28	TAU vs AV-BRF	-1.73	1.547	0.264	-4.991	1.534	0.12
			TAU vs AV-EXT	-1.72	2.16	0.425	-6.279	2.831	0.12
ITQ
DSO	257	16	TAU vs AV-BRF	-1.55	0.769	0.043	-3.177	0.068	0.25
			TAU vs AV-EXT	-1.37	0.949	0.149	-3.369	0.631	0.22
PTSD	259	16	TAU vs AV-BRF	-0.82	1.05	0.433	-3.038	1.391	0.12
			TAU vs AV-EXT	-0.73	0.844	0.387	-2.512	1.049	0.1
Anxiety (ESM)	139	16	TAU vs AV-BRF	-1.07	0.689	0.122	-2.52	0.387	0.25
			TAU vs AV-EXT	-2.1	0.731	0.004	-3.645	-0.563	0.5
		28	TAU vs AV-BRF	0.09	0.836	0.913	-1.671	1.855	0.02
			TAU vs AV-EXT	-0.29	0.861	0.734	-2.109	1.523	0.07
Note: Effects are estimates of the between-group mean difference after adjusting for site, voice-characterisation, and baseline measurement of each outcome. PSYRATS: Psychotic Symptom Rating Scales, AH: Auditory Hallucinations, BAVQ: Beliefs About Voices Questionnaire, VAAS: Voices Acceptance And Action Scale, WEMWBS: Warwick-Edinburgh Mental Well-being Scale, CHOICE: CHoice of Outcome In Cbt for…

## Sheet: Table 2 corrected
	New Table 2 after corrections (highlighted)
Outcome	N	Time	Comparison	Effect	SE	P value	96.5% CI		ES
PRIMARY OUTCOME
Voice related distress
PSYRATS-AH-Distress	314	16	TAU vs AV-BRF	-1.05	0.5	0.035	-2.11	0	0.38
			TAU vs AV-EXT	-1.6	0.729	0.029	-3.133	-0.058	0.58
		28	TAU vs AV-BRF	-0.62	0.615	0.316	-1.912	0.679	0.22
			TAU vs AV-EXT	-1.06	0.779	0.175	-2.7	0.586	0.38
KEY SECONDARY OUTCOMES
Voice Frequency
PSYRATS-AH-Frequency	314	16	TAU vs AV-BRF	-0.5	0.244	0.042	-1.012	0.018	0.24
			TAU vs AV-EXT	-0.62	0.246	0.011	-1.14	-0.104	0.3
		28	TAU vs AV-BRF	-0.65	0.323	0.044	-1.331	0.03	0.32
			TAU vs AV-EXT	-0.89	0.3	0.003	-1.525	-0.258	0.43
Voice Severity
PSYRATS-AH-Total	314	16	TAU vs AV-BRF	-2.04	0.853	0.017	-3.836	-0.239	0.45
			TAU vs AV-EXT	-2.32	0.894	0.009	-4.208	-0.438	0.52
		28	TAU vs AV-BRF	-1.61	1.256	0.199	-4.26	1.036	0.36
			TAU vs AV-EXT	-1.87	1.138	0.1	-4.274	0.526	0.42
OTHER SECONDARY OUTCOMES
Other voice-specific measures
BAVQ
Omnipotence	298	16	TAU vs AV-BRF	-0.630029	0.456061	0.167138	-1.59157	0.331511	-0.175141
			TAU vs AV-EXT	-0.719944	0.652326	0.269742	-2.09528	0.655393	-0.200136
		28	TAU vs AV-BRF	-0.815524	0.401562	0.042267	-1.66216	0.0311118	-0.226707
			TAU vs AV-EXT	-1.28264	0.589379	0.0295364	-2.52526	-0.0400151	-0.356559
Malevolence	298	16	TAU vs AV-BRF	-0.436931	0.46904	0.351573	-1.42584	0.551974	-0.101048
			TAU vs AV-EXT	-0.379166	0.571385	0.506951	-1.58385	0.825517	-0.0876885
		28	TAU vs AV-BRF	0.139374	0.480063	0.771569	-0.872772	1.15152	0.0322325
			TAU vs AV-EXT	-0.262186	0.710527	0.712127	-1.76023	1.23586	-0.0606348
Benevolence	298	16	TAU vs AV-BRF	0.11	0.367	0.767	-0.665	0.882	0.03
			TAU vs AV-EXT	0.52	0.417	0.212	-0.359	1.402	0.13
		28	TAU vs AV-BRF	0	0.435	0.993	-0.921	0.913	0
			TAU vs AV-EXT	0.67	0.505	0.186	-0.397	1.731	0.17
Total	298	16	TAU vs AV-BRF	3.05	1.548	0.049	-0.214	6.313	0.26
			TAU vs AV-EXT	3	1.248	0.016	0.372	5.634	0.26
		28	TAU vs AV-BRF	1.71	1.641	0.296	-1.747	5.175	0.15
			TAU vs AV-EXT	3.01	1.819	0.098	-0.824	6.846	0.26
VAAS
Acceptance	297	16	TAU vs AV-BRF	3.41	0.815	0	1.688	5.125	0.49
			TAU vs AV-EXT	3.88	1.048	0	1.672	6.089	0.56
		28	TAU vs AV-BRF	2.84	0.813	0	1.126	4.555	0.41
			TAU vs AV-EXT	3.98	1.196	0.001	1.458	6.5	0.58
Action	297	16	TAU vs AV-BRF	1.98	0.813	0.015	0.262	3.689	0.22
			TAU vs AV-EXT	3.26	0.974	0.001	1.205	5.313	0.36
		28	TAU vs AV-BRF	2.25	0.924	0.015	0.297	4.194	0.25
			TAU vs AV-EXT	2.83	1.042	0.007	0.635	5.027	0.31
Full scale	297	16	TAU vs AV-BRF	5.51	1.406	0	2.55	8.477	0.39
			TAU vs AV-EXT	7.17	1.776	0	3.42	10.91	0.51
		28	TAU vs AV-BRF	5.12	1.462	0	2.039	8.204	0.36
			TAU vs AV-EXT	6.83	1.989	0.001	2.634	11.022	0.48
Voice Power Differential Scale	298	16	TAU vs AV-BRF	-0.35	0.16	0.03	-0.686	-0.01	0.28
			TAU vs AV-EXT	-0.36	0.144	0.013	-0.659	-0.053	0.29
		28	TAU vs AV-BRF	-0.17	0.136	0.205	-0.46	0.115	0.14
			TAU vs AV-EXT	-0.31	0.137	0.022	-0.601	-0.026	0.25
Hallucinations Remission Score	314	16	TAU vs AV-BRF	-0.11	0.094	0.233	-0.311	0.086	0.22
			TAU vs AV-EXT	-0.21	0.108	0.05	-0.439	0.016	0.41
		28	TAU vs AV-BRF	-0.02	0.157	0.894	-0.351	0.31	0.04
			TAU vs AV-EXT	-0.06	0.127	0.654	-0.324	0.21	0.11
Distressing Persecutory Beliefs
(Delusions)
PSYRATS Delusions	279	16	TAU vs AV-BRF	-1.85	0.776	0.017	-3.49	-0.216	0.37
			TAU vs AV-EXT	-2.86	1.22	0.019	-5.433	-0.289	0.57
		28	TAU vs AV-BRF	-1.24	0.78	0.111	-2.89	0.401	0.25
			TAU vs AV-EXT	-3.41	1.448	0.019	-6.459	-0.355	0.68
Well-being and recovery
WEMWBS	291	16	TAU vs AV-BRF	2.19	0.949	0.021	0.185	4.186	0.2
			TAU vs AV-EXT	6.83	2.028	0.001	2.555	11.107	0.63
		28	TAU vs AV-BRF	2.03	1.084	0.061	-0.251	4.321	0.19
			TAU vs AV-EXT	5.1	2.28	0.025	0.294	9.909	0.47
CHOICE	291	16	TAU vs AV-BRF	7.39	2.529	0.003	2.061	12.723	0.33
			TAU vs AV-EXT	9.44	2.26	0	4.673	14.204	0.42
		28	TAU vs AV-BRF	5.67	2.404	0.018	0.598	10.737	0.25
			TAU vs AV-EXT	6.4	2.473	0.01	1.181	11.61	0.29
Mood, Anxiety, trauma
DASS
Anxiety	293	16	TAU vs AV-BRF	-4.5	0.953	0	-6.512	-2.495	0.44
			TAU vs AV-EXT	-4.07	0.856	0	-5.879	-2.269	0.4
		28	TAU vs AV-BRF	-3.26	0.936	0	-5.232	-1.287	0.32
			TAU vs AV-EXT	-2.07	1.268	0.103	-4.74	0.605	0.2
Depression	293	16	TAU vs AV-BRF	-3.76	1.111	0.001	-6.102	-1.416	0.33
			TAU vs AV-EXT	-4.19	1.252	0.001	-6.829	-1.548	0.37
		28	TAU vs AV-BRF	-2.66	1.168	0.023	-5.122	-0.196	0.24
			TAU vs AV-EXT	-1.9	1.505	0.207	-5.073	1.274	0.17
Stress	293	16	TAU vs AV-BRF	-3.97	1.004	0	-6.083	-1.848	0.39
			TAU vs AV-EXT	-3.57	1.239	0.004	-6.187	-0.962	0.35
		28	TAU vs AV-BRF	-3.57	0.965	0	-5.606	-1.536	0.35
			TAU vs AV-EXT	-1.75	1.36	0.198	-4.616	1.118	0.17
BDI	291	16	TAU vs AV-BRF	-2.06	1.517	0.174	-5.261	1.137	0.14
			TAU vs AV-EXT	-3.52	1.665	0.035	-7.026	-0.005	0.24
		28	TAU vs AV-BRF	-1.73	1.547	0.264	-4.991	1.534	0.12
			TAU vs AV-EXT	-1.72	2.16	0.425	-6.279	2.831	0.12
ITQ
DSO	257	16	TAU vs AV-BRF	-1.5766	0.769638	0.0405121	-3.19927	0.0460775	-0.25066
			TAU vs AV-EXT	-1.39024	0.946962	0.142076	-3.38677	0.606298	-0.221031
PTSD	259	16	TAU vs AV-BRF	-0.823268	1.05042	0.433184	-3.03792	1.39139	-0.116156
			TAU vs AV-EXT	-0.731272	0.844468	0.386514	-2.51171	1.04917	-0.103176
Anxiety (ESM)	139	16	TAU vs AV-BRF	-1.07	0.689	0.122	-2.52	0.387	0.25
			TAU vs AV-EXT	-2.1	0.731	0.004	-3.645	-0.563	0.5
		28	TAU vs AV-BRF	0.09	0.836	0.913	-1.671	1.855	0.02
			TAU vs AV-EXT	-0.29	0.861	0.734	-2.109	1.523	0.07
Note: Effects are estimates of the between-group mean difference after adjusting for site, voice-characterisation, and baseline measurement of each outcome. PSYRATS: Psychotic Symptom Rating Scales, AH: Auditory Hallucinations, BAVQ: Beliefs About Voices Questionnaire, VAAS: Voices Acceptance And Action Scale, WEMWBS: Warwick-Edinburgh Mental Well-being Scale, CHOICE: CHoice of Outcome In Cbt for…

## Sheet: ED Table 1 original
Submitted Extended Table 1
		TAU			AV-BRF			AV-EXT
Outcome	Time	N	Mean	SD	N	Mean	SD	N	Mean	SD
PSYRATS-AH-Distress	Baseline	115	15.7	2.785	116	15.72	2.721	114	15.89	2.768
Range: 0-20	Week 16	103	15.28	3.835	98	13.98	4.863	98	13.81	4.757
	Week 28	104	14.09	5.063	101	13.35	5.292	93	13.33	5.265
PSYRATS-AH-Total	Baseline	115	30.64	4.42	116	30.09	4.658	114	30.11	4.423
Range: 0-44	Week 16	103	29.46	6.751	98	26.78	8.419	98	26.48	8.274
	Week 28	104	27.85	8.836	101	25.84	9.503	93	25.67	8.987
PSYRATS-AH-Frequency	Baseline	115	7.87	1.949	116	7.39	2.113	114	7.06	2.023
Range: 0-12	Week 16	103	7.09	2.21	98	6.31	2.522	98	6	2.479
	Week 28	104	7.06	2.562	101	6.19	2.763	93	5.75	2.6
BAVQ Omnipotence	Baseline	114	6.71	3.485	116	6.89	3.451	113	6.99	3.853
Range: 0-18	Week 16	94	7.46	3.988	94	8.34	4.403	88	8.36	4.289
	Week 28	95	7.62	3.912	92	8.53	4.364	83	8.94	4.511
BAVQ Malevolence	Baseline	114	6.24	4.231	116	6.74	4.229	113	6.71	4.529
Range: 0-18	Week 16	94	7.06	4.979	94	7.79	4.996	88	7.91	4.484
	Week 28	95	7.68	4.783	92	7.54	4.386	83	7.98	4.362
BAVQ Benevolence	Baseline	114	3.52	4.26	116	3.32	3.666	113	3.02	3.787
Range: 0-18	Week 16	94	3.01	3.542	94	3.04	3.821	88	3.48	4.288
	Week 28	95	3.43	4.184	92	3.18	4.038	83	3.58	4.208
BAVQ Total	Baseline	114	34.13	12.225	116	33.97	12.109	113	34.38	10.671
Range: 0-105	Week 16	94	34.55	11.994	93	37.74	13.576	88	38.43	11.506
	Week 28	95	36.72	13.713	92	37.97	12.942	83	39.35	12.48
VAAS Acceptance	Baseline	114	47.55	6.885	116	47.07	6.544	112	48.28	7.329
Range: 16-80	Week 16	94	48.15	6.952	92	50.84	8.435	88	52.46	8.503
	Week 28	95	48.87	7.916	92	51.48	8.281	83	53.12	7.774
VAAS Action	Baseline	114	46.43	7.846	116	46.17	9.539	112	48.09	9.458
Range: 15-75	Week 16	94	47.75	8.914	92	49.09	9.46	88	51.95	10.116
	Week 28	95	47.92	8.816	92	50.02	10.067	83	51.69	9.657
VAAS Full Scale	Baseline	114	93.99	12.81	116	93.25	14.363	112	96.38	14.935
Range: 31-155	Week 16	94	95.9	14.197	92	99.92	16.83	88	104.41	17.006
	Week 28	95	96.79	15.066	92	101.5	16.698	83	104.81	15.681
Voice Power Differential Scale	Baseline	112	3.36	1.222	114	3.4	1.287	113	3.31	1.247
Range: 1-5	Week 16	98	3.29	1.324	94	3.02	1.328	91	2.87	1.222
	Week 28	99	3.18	1.265	93	3.09	1.248	86	2.81	1.101
Hallucinations Remission Score	Baseline	115	3.61	0.541	116	3.66	0.527	114	3.66	0.477
Range: 0-4	Week 16	104	3.49	0.848	99	3.38	0.804	97	3.28	0.875
	Week 28	104	3.26	1.052	101	3.27	1.019	93	3.2	1.099
PSYRATS Delusions	Baseline	109	14.86	4.9	105	14.03	5.74	108	15.02	4.386
Range: 0-24	Week 16	95	13.01	6.213	86	10.55	7.184	88	10.68	6.617
	Week 28	95	13.04	6.145	83	10.86	7.05	84	10.11	7.051
WEMWBS	Baseline	112	35.9	11.03	115	37.37	10.36	112	37.05	10.983
Range: 14-70	Week 16	93	34.35	10.827	93	37.6	10.93	87	41.13	11.849
	Week 28	93	34.8	11.141	91	39.04	12.86	82	40.23	12.667
CHOICE	Baseline	113	45.96	23.321	115	51.18	21.456	110	46.99	21.756
Range: 0-100	Week 16	93	43.83	21.492	93	54.21	24.144	87	55.76	24.459
	Week 28	93	48.45	23.491	91	58.47	25.352	81	57.1	21.4
DASS Anxiety	Baseline	114	20.5	10.39	115	18.78	10.152	112	19.21	10.294
Range: 0-42	Week 16	93	22.74	10.263	93	16.99	10.235	87	17.54	10.044
	Week 28	94	20.06	10.414	91	15.83	9.45	82	17.58	10.784
DASS Depression	Baseline	114	24.04	10.63	115	22.1	11.754	112	22.57	11.536
Range: 0-42	Week 16	93	25.05	11.122	93	19.84	10.29	87	19.4	11.147
	Week 28	94	23.64	11.031	91	18.99	11.689	82	20.1	11.537
DASS Stress	Baseline	114	24.07	9.567	115	22.22	10.399	112	22.55	10.614
Range: 0-42	Week 16	93	25.34	9.169	93	19.76	9.38	87	20.34	10.5
	Week 28	94	23.98	9.479	91	19.16	9.629	82	21.65	11.144
BDI	Baseline	113	32.29	14.595	115	27.72	13.965	112	30.61	15.489
Range: 0-63	Week 16	94	31.68	14.415	91	25.5	15.428	89	25.98	14.58
	Week 28	94	30.63	15.295	91	24.51	15.097	83	27.11	15.462
Anxiety (ESM)	Baseline	68	15	3.688	67	14.12	4.293	74	13.83	4.592
Range: 4-32	Week 16	40	15.44	5.101	35	13.08	4.907	49	11.77	4.388
	Week 28	38	13.83	4.645	30	13.28	5.557	38	12.5	5.256
ITQ DSO	Baseline	104	14.91	5.91	112	13.75	6.58	108	14.46	6.33
Range: 0-24	Week 16	87	14.51	6.2	89	12.13	6.42	82	12.44	6.51
ITQ PTSD	Baseline	105	11.8	7.06	112	10.45	6.95	106	11.65	7.24
Range: 0-24	Week 16	88	11.19	6.96	89	9.77	6.44	83	10.44	6.68
WEMWBS: Warwick-Edinburgh Mental Well-being Scale, CHOICE: CHoice of Outcome In Cbt for PsychosEs, DASS: Depression Anxiety Stress Scales, BDI: Beck Depression Inventory, ITQ: International Trauma Questionnaire, DSO: Disturbances in self-organization, PTSD: Post-Traumatic Stress Disorder, ESM: Experience Sampling Method, TAU: Treatment As Usual, AV-BRF: Brief AVATAR therapy, AV-EXT: Extended AVAT…

## Sheet: ED Table 1 corrected
New Extended Table 1 after corrections (highlighted)
		TAU			AV-BRF			AV-EXT
Outcome	Time	N	Mean	SD	N	Mean	SD	N	Mean	SD
PSYRATS-AH-Distress	Baseline	115	15.7	2.785	116	15.72	2.721	114	15.89	2.768
Range: 0-20	Week 16	103	15.28	3.835	98	13.98	4.863	98	13.81	4.757
	Week 28	104	14.09	5.063	101	13.35	5.292	93	13.33	5.265
PSYRATS-AH-Total	Baseline	115	30.64	4.42	116	30.09	4.658	114	30.11	4.423
Range: 0-44	Week 16	103	29.46	6.751	98	26.78	8.419	98	26.48	8.274
	Week 28	104	27.85	8.836	101	25.84	9.503	93	25.67	8.987
PSYRATS-AH-Frequency	Baseline	115	7.87	1.949	116	7.39	2.113	114	7.06	2.023
Range: 0-12	Week 16	103	7.09	2.21	98	6.31	2.522	98	6	2.479
	Week 28	104	7.06	2.562	101	6.19	2.763	93	5.75	2.6
BAVQ Omnipotence	Baseline	114	11.3018	3.49485	116	11.1121	3.45095	113	11.0301	3.86312
Range: 0-18	Week 16	94	10.5426	3.98833	94	9.65958	4.40321	88	9.63636	4.28894
	Week 28	95	10.3789	3.91174	92	9.46739	4.36381	83	9.06024	4.5111
BAVQ Malevolence	Baseline	114	11.7632	4.23074	116	11.2586	4.22852	113	11.292	4.52904
Range: 0-18	Week 16	94	10.9362	4.97912	94	10.2128	4.9965	88	10.0909	4.48404
	Week 28	95	10.3158	4.78309	92	10.4565	4.38633	83	10.0241	4.36163
BAVQ Benevolence	Baseline	114	3.52	4.26	116	3.32	3.666	113	3.02	3.787
Range: 0-18	Week 16	94	3.01	3.542	94	3.04	3.821	88	3.48	4.288
	Week 28	95	3.43	4.184	92	3.18	4.038	83	3.58	4.208
BAVQ Total	Baseline	114	34.13	12.225	116	33.97	12.109	113	34.38	10.671
Range: 0-105	Week 16	94	34.55	11.994	93	37.74	13.576	88	38.43	11.506
	Week 28	95	36.72	13.713	92	37.97	12.942	83	39.35	12.48
VAAS Acceptance	Baseline	114	47.55	6.885	116	47.07	6.544	112	48.28	7.329
Range: 16-80	Week 16	94	48.15	6.952	92	50.84	8.435	88	52.46	8.503
	Week 28	95	48.87	7.916	92	51.48	8.281	83	53.12	7.774
VAAS Action	Baseline	114	46.43	7.846	116	46.17	9.539	112	48.09	9.458
Range: 15-75	Week 16	94	47.75	8.914	92	49.09	9.46	88	51.95	10.116
	Week 28	95	47.92	8.816	92	50.02	10.067	83	51.69	9.657
VAAS Full Scale	Baseline	114	93.99	12.81	116	93.25	14.363	112	96.38	14.935
Range: 31-155	Week 16	94	95.9	14.197	92	99.92	16.83	88	104.41	17.006
	Week 28	95	96.79	15.066	92	101.5	16.698	83	104.81	15.681
Voice Power Differential Scale	Baseline	112	3.36	1.222	114	3.4	1.287	113	3.31	1.247
Range: 1-5	Week 16	98	3.29	1.324	94	3.02	1.328	91	2.87	1.222
	Week 28	99	3.18	1.265	93	3.09	1.248	86	2.81	1.101
Hallucinations Remission Score	Baseline	115	3.61	0.541	116	3.66	0.527	114	3.66	0.477
Range: 0-4	Week 16	104	3.49	0.848	99	3.38	0.804	97	3.28	0.875
	Week 28	104	3.26	1.052	101	3.27	1.019	93	3.2	1.099
PSYRATS Delusions	Baseline	109	14.86	4.9	105	14.03	5.74	108	15.02	4.386
Range: 0-24	Week 16	95	13.01	6.213	86	10.55	7.184	88	10.68	6.617
	Week 28	95	13.04	6.145	83	10.86	7.05	84	10.11	7.051
WEMWBS	Baseline	112	35.9	11.03	115	37.37	10.36	112	37.05	10.983
Range: 14-70	Week 16	93	34.35	10.827	93	37.6	10.93	87	41.13	11.849
	Week 28	93	34.8	11.141	91	39.04	12.86	82	40.23	12.667
CHOICE	Baseline	113	45.96	23.321	115	51.18	21.456	110	46.99	21.756
Range: 0-100	Week 16	93	43.83	21.492	93	54.21	24.144	87	55.76	24.459
	Week 28	93	48.45	23.491	91	58.47	25.352	81	57.1	21.4
DASS Anxiety	Baseline	114	20.5	10.39	115	18.78	10.152	112	19.21	10.294
Range: 0-42	Week 16	93	22.74	10.263	93	16.99	10.235	87	17.54	10.044
	Week 28	94	20.06	10.414	91	15.83	9.45	82	17.58	10.784
DASS Depression	Baseline	114	24.04	10.63	115	22.1	11.754	112	22.57	11.536
Range: 0-42	Week 16	93	25.05	11.122	93	19.84	10.29	87	19.4	11.147
	Week 28	94	23.64	11.031	91	18.99	11.689	82	20.1	11.537
DASS Stress	Baseline	114	24.07	9.567	115	22.22	10.399	112	22.55	10.614
Range: 0-42	Week 16	93	25.34	9.169	93	19.76	9.38	87	20.34	10.5
	Week 28	94	23.98	9.479	91	19.16	9.629	82	21.65	11.144
BDI	Baseline	113	32.29	14.595	115	27.72	13.965	112	30.61	15.489
Range: 0-63	Week 16	94	31.68	14.415	91	25.5	15.428	89	25.98	14.58
	Week 28	94	30.63	15.295	91	24.51	15.097	83	27.11	15.462
Anxiety (ESM)	Baseline	68	15	3.688	67	14.12	4.293	74	13.83	4.592
Range: 4-32	Week 16	40	15.44	5.101	35	13.08	4.907	49	11.77	4.388
	Week 28	38	13.83	4.645	30	13.28	5.557	38	12.5	5.256
ITQ DSO	Baseline	104	14.9077	5.91565	112	13.75	6.58486	108	14.463	6.32962
Range: 0-24	Week 16	87	14.5287	6.18671	89	12.1348	6.41764	82	12.439	6.51133
ITQ PTSD	Baseline	105	11.8	7.06073	112	10.4464	6.95007	106	11.6509	7.24279
Range: 0-24	Week 16	88	11.1932	6.96107	89	9.77528	6.43985	83	10.4458	6.68681
WEMWBS: Warwick-Edinburgh Mental Well-being Scale, CHOICE: CHoice of Outcome In Cbt for PsychosEs, DASS: Depression Anxiety Stress Scales, BDI: Beck Depression Inventory, ITQ: International Trauma Questionnaire, DSO: Disturbances in self-organization, PTSD: Post-Traumatic Stress Disorder, ESM: Experience Sampling Method, TAU: Treatment As Usual, AV-BRF: Brief AVATAR therapy, AV-EXT: Extended AVAT…
